# Supplementary material for: Bilateral Femoral Shaft Fractures Associated with Long-Term Bisphosphonate Therapy
Source: Diagnostics (Basel). 2026 Feb 8;16(4):510. doi: 10.3390/diagnostics16040510 (PMC12939295; doi:10.3390/diagnostics16040510)
Supplement: Supplementary file 1 [file diagnostics-16-00510-s001.zip]

Archive with 1 entries (1 files):
- diagnostics-4098319-supplementary.pdf
